# Supplementary material for: Host Genetic Variants Linked to COVID-19 Neurological Complications and Susceptibility in Young Adults—A Preliminary Analysis
Source: J Pers Med. 2023 Jan 6;13(1):123. doi: 10.3390/jpm13010123 (PMC9860613; doi:10.3390/jpm13010123)
Supplement: Supplementary file 1 [file jpm-13-00123-s001.zip]

Archive with 1 entries (1 files):
- jpm-2079395-supplementary.pdf
